# Supplementary material for: A Novel Greenhouse-Based System for the Detection and Plumpness Assessment of Strawberry Using an Improved Deep Learning Technique
Source: Front Plant Sci. 2020 Jun 3;11:559. doi: 10.3389/fpls.2020.00559 (PMC7283502; doi:10.3389/fpls.2020.00559)
Supplement: Supplementary file 1 [file Table_1.DOC]

-<annotation>
     <folder>JPEGMages</folder>
     <filename>000001.jpg.jpg</filename>
    -<path>
         /home/zcq/py-faster-rcnn/data/VOCdevkit/VOC2007/JPEGMages/000001.jpg
      <path>
     -<source>
          <database>Unknown</database>
       <source>
      -<size>
           <width>256</width>
           <height>256<height>
           <depth>3</depth>
        <size>
           <segmented>0<segmented>
          -<object>
              <name>inflection</name>
              <pose>Unspecified</pose>
              <truncated>0</truncated>
              <difficult>0</difficult>
              -<bndbox>
                   <xmin>169</xmin>
                   <ymin>145</ymin>
                   <xmax>188</xmax>
                   <ymax>165</ymax>
                </bndbox>
             </object>
</annotation>
